# Supplementary material for: Repeatability and reproducibility of retinal and choroidal thickness measurements in Diabetic Macular Edema using Swept-source Optical Coherence Tomography
Source: PLoS One. 2018 Jul 26;13(7):e0200819. doi: 10.1371/journal.pone.0200819 (PMC6062033; doi:10.1371/journal.pone.0200819)
Supplement: S1 File — (XLSX) [file pone.0200819.s001.xlsx]

## Sheet: DME SSOCT Data
ID-EYE	ID-PT	AGE	GENDER(1=male, 2=female)	LATERALITY (1=RE, 2=LE)	DME (1=No, 2=Si)	VA (Decimal)	IOP	DR GRADE (1=NO RD, 2=MILD NPDR, 3=MOD NPDR, 4= SEVERE NPDR, 5=PDR)	PREVIOUS TX (1=No, 2=focal laser, 3=PRP, 4=antiVEGF, 5=IVTA, 6=Ozurdex)	PHAKIC STATUS (1=Phakic, 2=Pseudophakia, 3=aphakia)	HbA1c	MEAN RETINAL THICKNESS	RETINA-ETDRS1	RETINA-ETDRS2	RETINA-ETDRS3	RETINA-ETDRS4	RETINA-ETDRS5	RETINA-ETDRS6	RETINA-ETDRS7	RETINA-ETDRS8	RETINA-ETDRS9	MEAN CHOROIDAL THICKNESS	CHOR-ETDRS1	CHOR-ETDRS2	CHOR-ETDRS3	CHOR-ETDRS4	CHOR-ETDRS5	CHOR-ETDRS6	CHOR-ETDRS7	CHOR-ETDRS8	CHOR-ETDRS9	MEAN RETINAL THICKNESS	RETINA-ETDRS1	RETINA-ETDRS2	RETINA-ETDRS3	RETINA-ETDRS4	RETINA-ETDRS5	RETINA-ETDRS6	RETINA-ETDRS7	RETINA-ETDRS8	RETINA-ETDRS9	MEAN CHOROIDAL THICKNESS	CHOR-ETDRS1	CHOR-ETDRS2	CHOR-ETDRS3	CHOR-ETDRS4	CHOR-ETDRS5	CHOR-ETDRS6	CHOR-ETDRS7
2	1	53	2	2	2	0.4	21	2	4, 6	1	8.1%	273.889	301	275	270	271	277	291	275	253	252	244.889	278	261	298	263	212	211	266	244	171	274.222	301	276	269	272	276	290	277	254	253	240.111	264	255	299	253	208	209	269
3	2	79	2	1	2	0.2	15	2	4	2	7.8%	285.667	379	316	285	309	308	259	245	233	237	122.444	142	100	132	144	133	63	142	136	110	285.556	382	315	288	312	301	259	246	232	235	121.444	140	97	133	143	132	60	139
5	3	77	2	1	2	0.1	15	2	4	1	6.8%	392	390	331	376	505	440	296	316	486	388	150.222	175	146	208	175	142	71	155	173	107	391.222	389	330	372	502	436	295	311	485	401	152.444	184	153	207	179	141	73	150
6	3			2	2	0.6	12	2	4	2	6.8%	306.667	335	332	318	311	321	299	301	272	271	123.889	161	132	159	129	118	75	120	113	108	308.333	332	334	321	314	323	295	302	280	274	123.222	163	125	157	142	121	68	117
7	4	63	1	1	2	0.9	16	3	1	1	6.4%	297.333	304	314	307	310	340	283	274	270	274	227.556	216	223	274	184	220	232	278	187	234	297.667	299	315	308	309	341	284	275	271	277	231.667	230	227	280	190	213	236	279
8	4			2	2	0.6	17	3	6	1	6.4%	345.333	452	417	347	380	375	313	274	272	278	272.444	291	294	296	249	255	254	314	265	234	345.556	455	413	364	381	362	312	284	270	269	275.222	294	303	305	255	251	257	312
9	5	62	2	1	2	0.8	20	2	1	1	6.8%	319.889	308	327	324	375	372	276	270	324	303	157.778	198	171	178	177	146	122	138	143	147	320.333	307	329	326	378	369	276	271	327	300	159.333	200	171	174	181	146	122	140
10	5			2	2	0.9	20	2	1	1	6.8%	363.556	470	407	340	409	456	295	290	297	308	173.333	179	179	196	174	194	134	151	174	179	363.667	463	405	339	410	457	294	290	305	310	171	189	182	197	171	176	134	168
11	6	68	2	1	2	0.2	20	4	2,4,6	1	8.7%	413.444	482	431	493	502	408	328	416	365	296	248.111	257	243	237	281	278	178	246	271	242	408.444	473	413	490	502	393	317	421	374	293	244.556	253	238	235	275	275	172	241
12	6			2	2	0.1	19	4	6	1	8.7%	382.889	434	465	404	444	451	369	284	289	306	279.444	281	274	281	314	314	187	266	318	280	383.444	432	465	410	447	449	364	289	293	302	274.111	273	267	271	313	310	182	264
13	7	71	2	1	2	0.2	21	3	1	1	8.1%	462.889	662	472	593	527	499	319	389	388	317	257.333	299	270	259	278	292	204	242	240	232	474.667	691	482	575	605	513	320	375	386	325	255	286	262	262	275	292	202	243
14	7			2	2	0.05	21	3	1	1	8.1%	480.667	680	533	557	525	534	324	379	399	395	250.778	286	240	255	276	281	173	244	258	244	491.222	692	535	533	619	545	323	371	396	407	253.556	293	245	263	284	278	175	239
15	8	73	2	1	2	1	16	2	5	2	8.5%	288.222	322	331	308	316	309	269	252	248	239	125.111	127	113	178	145	80	91	190	141	61	288.222	327	333	308	312	304	273	255	245	237	120.444	123	109	174	135	74	91	183
16	8			2	2	0.2	17	3	1	2	8.5%	311.778	449	328	339	353	321	267	257	246	246	99.2222	110	85	119	116	76	55	121	122	89	313.111	447	325	338	363	324	267	257	250	247	97	108	84	119	112	77	53	119
17	9	45	1	1	2	0.5	12	4	1	1	6.3%	379	342	400	401	338	475	393	347	292	423	206.444	194	192	270	186	204	143	324	172	173	377.444	340	403	401	335	467	394	347	292	418	206.778	196	202	261	187	212	143	316
18	9			2	2	0.5	12	4	1	1	6.3%	358.889	337	387	368	361	396	379	362	303	337	193.222	224	199	163	209	213	130	258	188	155	360.556	346	387	366	364	401	378	364	305	334	206.556	243	199	208	223	224	126	264
19	10	68	1	1	2	1	10	2	1	1	6.6%	275.444	278	292	301	306	295	260	255	253	239	234.778	249	240	261	237	224	190	266	233	213	274.556	277	292	300	306	296	262	251	249	238	235.667	254	242	254	242	226	198	268
20	10			2	2	0.5	11	3	2	1	6.6%	288.333	352	287	273	294	341	264	256	253	275	235.111	288	215	250	247	239	177	252	227	221	288.111	352	288	273	295	341	264	256	253	271	228.556	241	214	244	253	231	174	257
21	11	72	1	1	2	0.5	13	1	2.4	2	7.4%	261.667	285	290	295	279	282	250	231	221	222	191.333	203	173	246	237	172	129	233	200	129	263.667	291	288	291	286	289	249	227	224	228	195.667	213	189	249	242	173	130	227
22	11			2	2	0.5	14	1	1	1	7.4%	265.556	281	282	294	295	298	246	232	229	233	153.889	173	156	187	172	134	104	183	164	112	265.556	282	283	294	294	296	247	235	228	231	153.333	172	153	185	175	131	103	186
23	12	65	2	1	2	0.05	16	5	3	2	7.0%	270.667	219	306	290	211	327	278	284	264	257	170.889	177	144	201	201	165	120	159	199	172	269.333	213	306	288	209	325	280	285	265	253	172	160	155	204	198	178	127	163
24	12			2	2	0.15	18	5	3	1	7.0%	414.111	462	477	438	436	481	436	355	285	357	177.778	202	159	201	227	165	132	165	192	157	413	461	478	441	428	482	439	357	278	353	173.778	203	160	190	208	163	136	176
25	13	56	2	1	2	0.15	19	5	2,3,4,5	2	7.2%	428	325	435	366	484	430	496	440	506	370	353.444	406	353	379	397	360	271	361	359	295	428.778	316	413	385	493	427	496	434	506	389	351	412	359	368	396	348	272	351
26	14	30	1	1	2	0.7	16	1	4	1	8.6%	355.333	255	380	373	311	386	391	368	321	413	455.111	475	486	473	439	469	407	497	420	430	350	248	383	373	301	374	394	360	314	403	454.556	470	484	496	438	457	406	503
27	14			2	2	0.8	18	1	4	1	8.6%	372	342	420	440	344	384	369	396	312	341	434.333	434	465	481	413	386	415	507	412	396	372	345	421	442	344	382	374	390	310	340	430.556	428	462	480	412	393	414	475
28	15	60	1	2	2	0.9	14	5	3	2	8.1%	260.333	245	285	215	249	299	272	257	252	269	191.222	227	197	223	222	185	136	174	188	169	262.444	256	287	215	255	299	271	258	253	268	185	214	192	220	209	178	132	169
29	16	77	2	2	2	0.3	16	2	6	2	7.0%	409.444	468	366	450	490	473	327	374	366	371	237.222	203	219	387	262	155	242	255	280	132	403.333	439	346	434	510	429	341	383	383	365	224.556	200	199	336	200	150	215	329
30	17	80	2	1	2	0.3	16	3	4	1	6.6%	321.778	440	375	353	361	352	281	258	244	232	115.889	134	109	154	152	72	79	169	124	50	321.778	436	368	346	366	359	277	255	253	236	116.556	132	110	156	156	73	79	169
31	17			2	2	0.5	19	3	6	1	6.6%	302.222	388	335	321	328	323	280	273	236	236	84.3333	60	76	107	113	63	57	122	107	54	301.444	385	341	322	321	328	282	269	231	234	88.7778	69	79	109	125	68	63	123
32	18	83	2	1	2	0.5	14	3	1	2	8.9%	322.889	343	322	355	394	330	284	310	303	265	219.556	250	236	278	249	162	157	274	242	128	322.778	345	321	359	388	330	286	312	297	267	213	236	228	279	239	158	154	264
33	18			2	2	0.16	14	3	1	2	8.9%	370.556	472	393	358	467	428	286	281	341	309	296.222	313	316	369	317	274	236	353	280	208	373.111	472	394	369	474	423	285	283	349	309	287.889	303	311	353	301	269	232	345
34	19	82	1	1	2	0.4	13	2	1	1	6.8%	289.111	309	292	298	348	298	266	271	270	250	107.667	99	117	138	95	111	71	128	109	101	289.111	313	294	297	345	300	266	270	267	250	107.556	96	119	143	102	108	71	121
36	20	72	1	1	2	0.3	14	3	2.6	1	8.1%	278.333	246	367	264	256	309	351	218	225	269	154.222	171	135	167	181	165	91	159	169	150	280	242	365	262	258	322	348	216	227	280	157.778	188	150	167	197	146	92	158
37	20			2	2	0.4	12	3	2.6	2	8.1%	296.222	416	309	312	379	310	232	215	280	213	149.889	145	137	131	177	193	93	111	171	191	296.111	416	297	316	384	306	228	217	288	213	148.444	133	123	159	176	191	92	110
38	21	60	1	1	2	0.4	16	2	4	1	7.2%	319	311	302	330	383	324	269	315	368	269	277.111	260	278	323	281	287	221	325	275	244	317.875	311	301	328	386		269	317	368	263	275.778	263	276	329	284	279	215	323
39	22	67	1	1	2	0.5	24	2	1	1	7.3%	318.444	330	341	338	342	339	302	296	303	275	177.556	176	150	198	215	163	114	190	232	160	317.556	328	340	337	340	340	303	292	303	275	167.667	181	148	195	204	138	97	193
40	22			2	2	0.4	24	2	1	1	7.3%	332	427	337	408	335	335	300	298	270	278	128.444	113	77	150	165	129	61	149	183	129	332	427	337	407	338	333	300	296	272	278	121.778	104	75	143	143	124	60	143
42	23	67	1	2	2	0.2	15	5	2,3,4	2	5.7%	375.111	539	455	475	373	371	329	337	259	238	247.778	253	230	307	264	224	203	319	233	197	375.222	539	464	466	361	382	336	331	257	241	245.778	250	229	304	257	223	203	321
43	24	77	2	1	2							359.222	408	347	303	397	464	321	287	340	366	259.889	279	264	287	260	284	245	248	238	234	359.556	415	351	301	396	464	321	287	338	363	254.889	268	259	284	258	275	239	245
44	24			2	2							403	317	319	505	450	404	329	460	435	408	216.556	225	243	241	218	218	186	228	212	178	402.444	325	315	494	449	408	327	465	438	401	210.889	217	235	239	210	214	179	223
45	25	52	1	1	2	0.6	17	3	1	1	7.3%	381.889	425	419	369	459	384	330	329	422	300	293.111	316	292	298	291	285	277	306	282	291	382.444	423	417	371	462	388	331	327	422	301	288.333	295	278	302	290	283	271	292
46	25			2	2	0.9	18	3	1	1	7.3%	327.222	314	336	339	386	343	305	302	326	294	294.556	276	286	320	287	263	281	342	296	300	328.667	315	338	342	389	344	307	303	327	293	288	261	265	315	277	267	262	347
[truncated: 24 more columns]
